# Supplementary material for: Whole-Genome Sequence of Lactococcus lactis Subsp. lactis LL16 Confirms Safety, Probiotic Potential, and Reveals Functional Traits
Source: Microorganisms. 2023 Apr 15;11(4):1034. doi: 10.3390/microorganisms11041034 (PMC10145936; doi:10.3390/microorganisms11041034)
Supplement: Supplementary file 1 [file microorganisms-11-01034-s001.zip]

Archive with 1 entries (1 files):
- microorganisms-2296019-supplementary.pdf
